# Supplementary material for: Decoding portal vein pulsatility: hemodynamic determinants in a post-hoc analysis of a prospective observational trial
Source: Ann Intensive Care. 2025 Jun 14;15:81. doi: 10.1186/s13613-025-01498-0 (PMC12167214; doi:10.1186/s13613-025-01498-0)
Supplement: Supplementary file 2 — Supplementary Material 2. [file 13613_2025_1498_MOESM2_ESM.xlsx]

## Sheet: Sheet1
MEAN SYSTEMIC FILLING PRESSURE ANALOGUE (Pmsa)
Pmsa	Eh	CVP	MAP	CO	Age	Height (cm)	Weight (kg)			Reference: Moller, P.W., Parkin, W.G. Correct calculation of the mean systemic pressure analogue. Intensive Care Med 48, 1679–1680 (2022). https://doi.org/10.1007/s00134-022-06862-3
17.4813	0.599573	7	90	10	70	180	92			Eh (global heart efficiency) = (Pmsa - RAP)/Pmsa
0	0									Abbreviations: CVP, central venous pressure; CO, cardiac output; MAP, mean arterial pressure
0	0									How to use: inputs MAP, CVP, CO, age, weight, and height; outputs: Pmsa and Eh.
0	0
0	0
0	0
0	0
0	0
0	0
0	0
0	0
0	0
0	0
0	0
0	0
0	0
0	0
0	0
0	0
0	0
0	0
0	0
0	0
0	0
0	0
0	0
0	0
0	0
0	0
0	0
0	0
0	0
0	0
0	0
0	0
0	0
0	0
0	0
0	0
0	0
0	0
0	0
0	0
0	0
0	0
0	0
0	0
0	0
0	0
0	0
0	0
0	0
0	0
0	0
0	0
0	0
0	0
0	0
0	0
0	0
0	0
0	0
0	0
0	0
0	0
0	0
0	0
0	0
0	0
0	0
0	0
0	0
0	0
0	0
0	0
0	0
0	0
0	0
0	0
0	0
0	0
0	0
0	0
0	0
0	0
0	0
0	0
0	0
0	0
0	0
0	0
0	0
0	0
0	0
0	0
0	0
0	0
0	0
0	0
0	0
0	0
0	0
0	0
0	0
0	0
0	0
0	0
0	0
0	0
0	0
0	0
0	0
0	0
0	0
0	0
0	0
0	0
0	0
0	0
0	0
0	0
0	0
0	0
0	0
0	0
0	0
0	0
0	0
0	0
0	0
0	0
0	0
0	0
0	0
0	0
0	0
0	0
0	0
0	0
0	0
0	0
0	0
0	0
0	0
0	0
0	0
0	0
0	0
0	0
0	0
0	0
0	0
0	0
0	0
0	0
0	0
0	0
0	0
0	0
0	0
0	0
0	0
0	0
0	0
0	0
0	0
0	0
0	0
0	0
0	0
0	0
0	0
0	0
0	0
0	0
0	0
0	0
0	0
0	0
0	0
0	0
0	0
0	0
0	0
0	0
0	0
0	0
0	0
0	0
0	0
0	0
0	0
0	0
0	0
0	0
0	0
0	0
0	0
0	0
0	0
